# Supplementary material for: Interventions for Preventing Residential Fires in Vulnerable Neighbourhoods and Indigenous Communities: A Systematic Review of the Literature
Source: Int J Environ Res Public Health. 2022 Apr 29;19(9):5434. doi: 10.3390/ijerph19095434 (PMC9100970; doi:10.3390/ijerph19095434)
Supplement: Supplementary file 1 [file ijerph-19-05434-s001.zip]

Archive with 1 entries (1 files):
- ijerph-1635025-supplementary.pdf
